# Supplementary material for: Muscle Metabolomic Responses of Dumont and Mongolian Sheep to Alfalfa Hay- and Corn Straw-Based Diets: An Untargeted Metabolomics Study
Source: Animals (Basel). 2026 May 12;16(10):1487. doi: 10.3390/ani16101487 (PMC13203844; doi:10.3390/ani16101487)
Supplement: Supplementary file 1 [file animals-16-01487-s001.zip]

Archive with 1 entries (1 files):
- animals-4264543-supplementary.pdf
